# Supplementary material for: Dysregulated Immune and Metabolic Microenvironment Is Associated with the Post-Operative Relapse in Stage I Non-Small Cell Lung Cancer
Source: Cancers (Basel). 2022 Jun 22;14(13):3061. doi: 10.3390/cancers14133061 (PMC9265031; doi:10.3390/cancers14133061)
Supplement: Supplementary file 1 [file cancers-14-03061-s001.zip]

Archive with 7 entries (6 files):
- cancers-1728676 supplementary.pdf
- cancers-1728676-supplementary/
- cancers-1728676-supplementary/Table S1 clinical summary.pdf
- cancers-1728676-supplementary/Table S2 clinical details by sample.xlsx
- cancers-1728676-supplementary/Table S3 clinical details by patient.xlsx
- cancers-1728676-supplementary/Table S4 WES qc.xlsx
- cancers-1728676-supplementary/Table S5 RNA qc.xlsx
