# Supplementary material for: Dysregulated Immune and Metabolic Microenvironment Is Associated with the Post-Operative Relapse in Stage I Non-Small Cell Lung Cancer
Source: Cancers (Basel). 2022 Jun 22;14(13):3061. doi: 10.3390/cancers14133061 (PMC9265031; doi:10.3390/cancers14133061)
Supplement: Supplementary file 1 [file cancers-14-03061-s001.zip › cancers-1728676-supplementary/Table S2 clinical details by sample.xlsx]

## Sheet: Sheet1
Table S2 Clinical information of tumor samples
Patient	Group	Histology	Tumor Size （cm）	Stage
LYM	RR	LUAD	3	IA3
LJB	RR	LUAD	1.2	IA2
WQF	RR	LUAD	1.2	IA2
XGX	RR	LUAD	3	IA3
CJD	RR	LUAD	3	IA3
SLM	RR	LUAD	2.1	IA2
THF	RR	LUSC	2.5	IA3
XRS	RR	LUSC	3	IA3
YXX	RR	LUAD	1	IA1
CXL	PR	LUAD	2	IA2
CJD	PR	LUAD	3	IA3
CQ	PR	LUAD	1.8	IA2
CYC	PR	LUAD	1.2	IA2
HYY	PR	LUAD	1.5	IA2
HWN	PR	LUAD	3	IA3
LYM	PR	LUAD	3	IA3
LJB	PR	LUAD	1.2	IA2
LHF	PR	LUAD	2.4	IA3
MJM	PR	LUAD	2	IA2
SDM	PR	LUAD	2	IA2
SYN	PR	LUAD	1.5	IA2
SG	PR	LUAD	1.5	IA2
SLM	PR	LUAD	2.2	IA2
THF	PR	LUSC	2.5	IA3
TSL	PR	LUAD	2.5	IA3
WXL	PR	LUAD	1.5	IA2
WYL	PR	LUAD	2.2	IA3
WQF	PR	LUAD	1.2	IA2
WCQ	PR	LUAD	2.5	IA3
XGX	PR	LUAD	3	IA3
XRS	PR	LUSC	3	IA3
YY	PR	LUAD	1.6	IA2
YAC	PR	LUAD	2.5	IA3
YCL	PR	LUAD	1	IA1
YXX	PR	LUAD	1	IA1
YCF	PR	LUAD	1	IA1
YJM	PR	LUAD	2	IA2
CJQ	NR	LUSC	2.5	IA3
CSY	NR	LUAD	1	IA1
DXY	NR	LUAD	1.7	IA2
DGX	NR	LUAD	2.5	IA3
FYF	NR	LUAD	1.8	IA2
FWJ	NR	LUAD	1.8	IA2
FTX	NR	LUAD	2	IA2
JJR	NR	LUAD	2	IA2
MXY	NR	LUAD	1.5	IA1
QAS	NR	LUAD	2.7	IA3
QGY	NR	LUAD	1	IA1
QTP	NR	LUAD	2.2	IA3
SAL	NR	LUSC	1.2	IA2
SLJ	NR	LUAD	1.1	IA2
SSF	NR	MEC	2.5	IA3
SJH	NR	LUAD	2	IA2
SYF	NR	LUAD	1.1	IA2
WSY	NR	LUAD	1.3	IA2
WXJ	NR	LUAD	1.1	IA2
WLJ	NR	LUAD	1.5	IA2
XGY	NR	LUAD	2.1	IA3
XMQ	NR	LUAD	2	IA2
XYY	NR	LUAD	1.3	IA2
YXB	NR	LUAD	2	IA2
YMH	NR	LUAD	1.7	IA2
YYJ	NR	LUAD	2.2	IA3
YHY	NR	LUSC	2.2	IA3
YFD	NR	LUAD	1.8	IA2
YCJ	NR	LUAD	1.5	IA2
