# Supplementary material for: Dysregulated Immune and Metabolic Microenvironment Is Associated with the Post-Operative Relapse in Stage I Non-Small Cell Lung Cancer
Source: Cancers (Basel). 2022 Jun 22;14(13):3061. doi: 10.3390/cancers14133061 (PMC9265031; doi:10.3390/cancers14133061)
Supplement: Supplementary file 1 [file cancers-14-03061-s001.zip › cancers-1728676-supplementary/Table S3 clinical details by patient.xlsx]

## Sheet: Sheet1
Table S3 Clinical information of patients
Patient	Age	Sex	Smoking	DFS_Months	DFS_Event
CXL	62	Female	No	40.3667	1
CJD	61	Female	No	9.63333	1
CQ	52	Female	No	40.8	1
CYC	61	Female	No	80.7333	1
HYY	62	Female	No	6.53333	1
HWN	62	Male	Yes/Ever	26.2	1
LYM	61	Female	No	82.1	1
LJB	74	Male	Yes/Ever	49.1667	1
LHF	62	Female	No	12.5333	1
MJM	52	Female	No	64.7333	1
SDM	72	Female	No	27.1	1
SYN	63	Female	No	82.1	1
SG	76	Female	No	43.0333	1
SLM	59	Female	No	26.3333	1
THF	68	Male	Yes/Ever	26.4667	1
TSL	75	Male	No	30.8	1
WXL	49	Female	No	42.3	1
WYL	55	Male	Yes/Ever	19.0333	1
WQF	61	Male	Yes/Ever	49.1667	1
WCQ	62	Male	No	12.5333	1
XGX	74	Female	No	42.6	1
XRS	76	Male	Yes/Ever	49.5667	1
YY	47	Male	No	64.7333	1
YAC	79	Male	No	55.2	1
YCL	49	Female	No	9.56667	1
YXX	61	Female	No	34.9667	1
YCF	58	Female	No	27.1	1
YJM	61	Female	No	6.76667	1
CJQ	75	Male	Yes/Ever	79.9333	0
CSY	54	Male	Yes/Ever	83.1667	0
DXY	56	Female	No	58	0
DGX	63	Female	No	94.6667	0
FYF	52	Female	No	76.9667	0
FWJ	61	Male	Yes/Ever	80.6667	0
FTX	61	Female	No	73.4333	0
JJR	56	Female	No	77.2	0
MXY	59	Female	No	92.6	0
QAS	62	Female	No	80.4667	0
QGY	67	Female	No	94.7333	0
QTP	58	Male	No	72.9	0
SAL	64	Male	Yes/Ever	93.0667	0
SLJ	62	Female	No	80.6333	0
SSF	61	Female	No	85.5667	0
SJH	60	Male	Yes/Ever	82.3	0
SYF	57	Male	Yes/Ever	80.6667	0
WSY	48	Female	No	83.0333	0
WXJ	67	Female	No	92.3333	0
WLJ	69	Female	No	63.2667	0
XGY	65	Female	No	76.7667	0
XMQ	68	Female	No	70.1667	0
XYY	57	Female	No	91.3333	0
YXB	63	Male	No	84.1333	0
YMH	58	Female	No	72.7667	0
YYJ	58	Male	Yes/Ever	82.3	0
YHY	77	Male	No	83.4667	0
YFD	67	Female	No	83.4333	0
YCJ	56	Female	No	86.0333	0
