# Supplementary material for: Dysregulated Immune and Metabolic Microenvironment Is Associated with the Post-Operative Relapse in Stage I Non-Small Cell Lung Cancer
Source: Cancers (Basel). 2022 Jun 22;14(13):3061. doi: 10.3390/cancers14133061 (PMC9265031; doi:10.3390/cancers14133061)
Supplement: Supplementary file 1 [file cancers-14-03061-s001.zip › cancers-1728676-supplementary/Table S4 WES qc.xlsx]

## Sheet: Sheet1
Table S4 Quality-control data of WES
Patient	Group	Sample	Total number of sequenced reads	Total number of uniquely mapped non‐duplicate reads	Total number of covered bases	Median coverage per base	Percentage of targeted bases with coverage ≥10
QGY	NR	209012530FD_209012501FD	346224893	101681172	11019006151	177	0.9965
SJH	NR	209012531FD_209012503FD	382384839	106541644	11236056611	191	0.9984
SAL	NR	209012532FD_209012504FD	569247669	128345781	13468459932	221	0.9984
WXJ	NR	209012534FD_209012506FD	469792722	162579561	16974292247	277	0.9968
XYY	NR	209012535FD_209012507FD	275515633	81904763	8545293700	141	0.9964
JJR	NR	209012536FD_209012508FD	303581874	108691356	11560751442	190	0.9966
FYF	NR	209012537FD_209012509FD	402593668	75343938	7805227559	128	0.9977
SSF	NR	209012538FD_209012511FD	479812171	147084195	15490877950	253	0.9967
YXB	NR	209012539FD_209012512FD	448925713	168446975	17578664551	278	0.9984
YHY	NR	209012540FD_209012513FD	286535768	90431486	9551976276	153	0.9977
YFD	NR	209012541FD_209012514FD	320325126	123873744	12893602004	210	0.9966
CSY	NR	209012542FD_209012515FD	370864757	68655464	7165982284	113	0.9978
YYJ	NR	209012544FD_209012517FD	319333527	105598635	11051562448	180	0.9983
XMQ	NR	209012545FD_209012518FD	393027302	119550820	12612681433	207	0.9966
SYF	NR	209012546FD_209012519FD	407801971	91425618	9576922440	151	0.9983
FWJ	NR	209012547FD_209012520FD	372671201	112301773	11692601353	186	0.9984
SLJ	NR	209012548FD_209012521FD	522766069	65392895	6848642957	107	0.9961
QAS	NR	209012549FD_209012522FD	234130967	65097399	6893400981	108	0.9961
CJQ	NR	209012550FD_209012523FD	272593630	79478564	8502154968	141	0.998
DXY	NR	209012551FD_209012524FD	370536032	138475919	14391378275	230	0.9966
XGY	NR	209012552FD_209012525FDR1	474705144	92657877	9813563562	175	0.9973
WLJ	NR	209012553FD_209012526FD	594545941	146449687	15510958021	233	0.9966
FTX	NR	209012554FD_209012527FD	365047448	147667959	15360993347	244	0.9966
QTP	NR	209012555FD_209012528FD	377148211	58790408	6291665148	111	0.9982
YMH	NR	209012556FD_209012529FD	310826887	41963166	4468642339	76	0.9963
THF	PR	209012560FD_209012584FD	366585939	111878210	11784224840	188	0.9983
YAC	PR	209012581FD_209012557FD	205297936	56914341	5944673813	101	0.9948
LHF	PR	209012583FD_209012559FD	288055381	110847129	11642115845	187	0.9965
YCF	PR	209012585FD_209012561FD	520779770	187083509	19355525167	311	0.9969
CQ	PR	209012586FD_209012562FD	284058519	90322476	9530047000	158	0.9965
SYN	PR	209012587FD_209012563FD	383125618	150028659	15660280023	262	0.9967
CXL	PR	209012588FD_209012564FD	246235680	43706487	4776601385	79	0.9944
WXL	PR	209012589FD_209012565FD	422446680	148815311	15585864178	248	0.9966
SG	PR	209012590FD_209012566FD	310458869	103262608	10820798552	180	0.9966
HYY	PR	209012593FD_209012569FD	633842049	192887727	20171022076	356	0.9967
LJB	PR	209012594FD_209012570FD	718001374	201230536	21264424912	352	0.9986
WYL	PR	209012595FD_209012571FD	238313290	72711825	7670196296	133	0.998
MJM	PR	209012596FD_209012572FD	416228084	145536861	15266251557	251	0.9967
XGX	PR	209012598FD_209012574FD	404670056	158894266	16554618994	256	0.9966
XGX	RR	209012598FD_209012797FD	483213104	188869977	19447208541	318	0.9967
SDM	PR	209012599FD_209012575FD	634269271	207991462	21490461072	384	0.998
HWN	PR	209012600FD_209012576FD	311250355	108545095	11415659551	182	0.9983
YCL	PR	209012601FD_209012577FD	918954123	302774886	31388644991	526	0.9971
YXX	PR	209012602FD_209012578FD	389285718	167452318	17306754919	265	0.9967
YXX	RR	209012602FD_209012798FD	464195848	202042450	20701663670	333	0.9968
CYC	PR	209012603FD_209012579FD	728389557	204270279	21304549648	350	0.9968
YJM	PR	209012604FD_209012580FD	442253465	193757278	20034054179	337	0.9967
YCJ	NR	209012605FD_209012510FD	361181994	142786370	14846034978	250	0.9967
DGX	NR	209012606FD_209012502FD	373947580	131404348	13740889279	233	0.9968
CJD	PR	209012787FD_209012785FD	354012065	84612125	9044148737	154	0.9966
LYM	PR	209012791FD_209012790FD	473835870	46127013	5211829332	79	0.996
LYM	RR	209012791FD_209012792FD	544465073	206852504	21417627985	330	0.9968
SLM	PR	209012796FD_209012794FD	430708657	71189506	7744951018	127	0.9961
SLM	RR	209012796FD_209012795FD	592718009	135098085	14144624287	239	0.9966
WCQ	PR	209012802FD_209012801FD	581901304	211077877	22045764570	319	0.9985
YY	PR	209015853FDR1_209012567FD	318999839	64431139	7004015486	110	0.9978
WQF	PR	209015854FD_209012558FD	431538253	93081373	9847565934	160	0.998
WQF	RR	209015854FD_209012793FD	439127153	115025758	12419829089	188	0.9982
WSY	NR	209015876FD_209012516FD	305265182	82020624	8541405891	142	0.9965
TSL	PR	209015877FD_209012788FD	442687381	174753044	18177408551	294	0.9985
MXY	NR	209015878FD_209012505FD	444098857	136126269	14154704278	235	0.9967
THF	RR	209012560FD_209020416FD	406090205	164496255	17099816907	256	0.9984
LJB	RR	209012594FD_209020420FD	357262464	104103683	10862778137	174	0.9982
CJD	RR	209012787FD_209020415FD	365181361	207602142	21289947379	356	0.9967
XRS	PR	209020418FD_209020417FD	232648661	107848911	11353707699	177	0.998
XRS	RR	209020418FD_209020419FD	332913174	73190674	7699261411	111	0.995
reference genome：hg19
