# Supplementary material for: Dysregulated Immune and Metabolic Microenvironment Is Associated with the Post-Operative Relapse in Stage I Non-Small Cell Lung Cancer
Source: Cancers (Basel). 2022 Jun 22;14(13):3061. doi: 10.3390/cancers14133061 (PMC9265031; doi:10.3390/cancers14133061)
Supplement: Supplementary file 1 [file cancers-14-03061-s001.zip › cancers-1728676-supplementary/Table S5 RNA qc.xlsx]

## Sheet: Sheet1
Table S5 Quality-control data of RNA-seq
Patient	Group	Sample	Total number of uniquely mapped reads	RNA integrity number (RIN)	Ratio of all reads aligned to rRNA regions to total uniquely mapped reads (rRNA rate)	Ratio of exon‐mapped reads to total uniquely mapped reads (Expression Profile Efficiency)	Total number of detected transcripts with mean coverage ≥ 1
QGY	NR	209012501F	134403694	≥7	1.88e-05	0.0973263	18272
DGX	NR	209012502F	36411496	≥7	7.42e-07	0.0231178	6864
SJH	NR	209012503F	212078504	≥7	4.68e-06	0.211365	17978
SAL	NR	209012504F	295939707	≥7	4.26e-06	0.150288	18302
MXY	NR	209012505F	241026906	≥7	5.07e-06	0.142817	17020
WXJ	NR	209012506F	106862594	≥7	1.53e-05	0.0701766	15574
XYY	NR	209012507F	164038792	≥7	6.46e-06	0.129548	16027
JJR	NR	209012508F	105975107	≥7	6.1e-06	0.196248	15579
FYF	NR	209012509F	146739181	≥7	6.27e-06	0.132955	16439
YCJ	NR	209012510F	222468486	≥7	6.67e-06	0.169087	18407
SSF	NR	209012511F	175089114	≥7	4.07e-06	0.207917	17641
YXB	NR	209012512F	141772839	≥7	6.48e-06	0.135782	15920
YHY	NR	209012513F	325473636	≥7	4.51e-06	0.203938	18919
YFD	NR	209012514F	120575656	≥7	1.03e-05	0.0894013	18404
CSY	NR	209012515F	55402654	≥7	1.86e-05	0.0171102	12439
WSY	NR	209012516F	150440409	≥7	6.98e-06	0.105409	10916
YYJ	NR	209012517F	135250533	≥7	5.77e-06	0.162855	16111
XMQ	NR	209012518F	16780071	≥7	2.58e-05	0.00386187	1191
SYF	NR	209012519F	153357529	≥7	5.8e-06	0.0640456	5304
FWJ	NR	209012520F	248961446	≥7	5.61e-06	0.173846	17921
SLJ	NR	209012521F	201786863	≥7	5.36e-06	0.155869	17083
QAS	NR	209012522F	343245017	≥7	4.08e-06	0.158488	19218
CJQ	NR	209012523F	178576272	≥7	6.36e-06	0.117001	11687
DXY	NR	209012524F	188211185	≥7	1.35e-05	0.0893293	18029
XGY	NR	209012525F	61816362	≥7	1.82e-05	0.0340549	9979
WLJ	NR	209012526F	230294321	≥7	3.94e-06	0.168095	17357
FTX	NR	209012527F	248366762	≥7	5.36e-06	0.147343	14528
QTP	NR	209012528F	183091133	≥7	4.92e-06	0.153	17161
YMH	NR	209012529F	101026019	≥7	1.98e-05	0.0473495	15923
QGY	NR_TATs	209012530F	24041666	≥7	1.98e-05	0.00710007	4485
SJH	NR_TATs	209012531F	292723661	≥7	4.1e-06	0.227544	18471
SAL	NR_TATs	209012532F	311070806	≥7	4.96e-06	0.0968506	9667
WXJ	NR_TATs	209012534F	130236944	≥7	1.08e-05	0.123219	11040
XYY	NR_TATs	209012535F	104819574	≥7	9.55e-06	0.138314	16907
JJR	NR_TATs	209012536F	28401457	≥7	2.02e-05	0.00587011	4236
FYF	NR_TATs	209012537F	198811593	≥7	1.01e-05	0.152712	17846
SSF	NR_TATs	209012538F	120636039	≥7	4.85e-06	0.185384	15556
YXB	NR_TATs	209012539F	179988148	≥7	4.8e-06	0.187064	18774
YHY	NR_TATs	209012540F	82439244	≥7	4.72e-06	0.204704	15717
YFD	NR_TATs	209012541F	175082335	≥7	4.93e-06	0.176095	17190
CSY	NR_TATs	209012542F	233079178	≥7	4.92e-06	0.235984	17600
YYJ	NR_TATs	209012544F	117344020	≥7	6.58e-06	0.12635	10256
XMQ	NR_TATs	209012545F	238385015	≥7	5.6e-06	0.200701	17098
SYF	NR_TATs	209012546F	190571736	≥7	3.54e-06	0.147913	11785
FWJ	NR_TATs	209012547F	133198479	≥7	9.85e-06	0.0764941	15949
SLJ	NR_TATs	209012548F	123940834	≥7	4.81e-06	0.195008	16176
QAS	NR_TATs	209012549F	60637662	≥7	1.31e-05	0.0944361	15029
CJQ	NR_TATs	209012550F	306026791	≥7	4.21e-06	0.194012	19150
DXY	NR_TATs	209012551F	133101989	≥7	4.58e-06	0.168315	16708
XGY	NR_TATs	209012552F	91804039	≥7	1.52e-05	0.0516595	15901
WLJ	NR_TATs	209012553F	256991540	≥7	6.43e-06	0.165169	17490
FTX	NR_TATs	209012554F	70436204	≥7	1.43e-06	0.0474117	4429
QTP	NR_TATs	209012555F	37813613	≥7	1.46e-05	0.0616235	13778
YMH	NR_TATs	209012556F	163126065	≥7	9.13e-06	0.114792	8625
WQF	PR	209012558F	188580239	≥7	4.84e-06	0.181156	18518
LHF	PR	209012559F	154779509	≥7	1.91e-05	0.0619545	20975
YCF	PR	209012561F	109268316	≥7	7.18e-06	0.1439	16152
CQ	PR	209012562F	177990017	≥7	1.07e-05	0.135446	19944
SYN	PR	209012563F	104710368	≥7	5.39e-06	0.162996	15184
CXL	PR	209012564F	226977166	≥7	5.19e-06	0.191664	18443
WXL	PR	209012565F	110586582	≥7	9.46e-06	0.131743	15631
SG	PR	209012566F	113222778	≥7	1.86e-05	0.0251251	19138
YY	PR	209012567F	106623540	≥7	1.55e-05	0.0508303	16694
LJB	PR	209012570F	198124830	≥7	4.5e-06	0.220706	18946
MJM	PR	209012572F	103598935	≥7	7.37e-06	0.160416	16739
XGX	PR	209012574F	86523106	≥7	4.92e-06	0.217169	16281
HWN	PR	209012576F	212579153	≥7	3.68e-06	0.234852	18827
YCL	PR	209012577F	134404892	≥7	1.06e-05	0.109633	17271
YXX	PR	209012578F	171421161	≥7	5.26e-06	0.179985	17702
CYC	PR	209012579F	48108103	≥7	3.03e-05	0.0593175	14122
YAC	PR_TATs	209012581F	228225376	≥7	1.15e-05	0.174401	18115
LHF	PR_TATs	209012583F	358291848	≥7	5.34e-06	0.151829	17674
THF	PR	209012584F	129990695	≥7	3.73e-06	0.226071	17300
YCF	PR_TATs	209012585F	98302735	≥7	7.02e-06	0.150469	16716
CQ	PR_TATs	209012586F	29208732	≥7	5.07e-06	0.158025	16085
SYN	PR_TATs	209012587F	166101654	≥7	1.66e-05	0.0909154	17721
CXL	PR_TATs	209012588F	195968788	≥7	9.57e-06	0.128671	19436
WXL	PR_TATs	209012589F	104702221	≥7	6.77e-06	0.206269	15819
SG	PR_TATs	209012590F	28212351	≥7	2.19e-05	0.00531744	4001
HYY	PR_TATs	209012593F	155227170	≥7	6.28e-06	0.205195	16439
LJB	PR_TATs	209012594F	192177297	≥7	8.83e-06	0.179878	18816
WYL	PR_TATs	209012595F	201685393	≥7	4.63e-06	0.239969	18056
MJM	PR_TATs	209012596F	126063964	≥7	9.67e-06	0.113504	16894
XGX	PR_TATs	209012598F	109796170	≥7	6.75e-06	0.0980319	17821
SDM	PR_TATs	209012599F	114260873	≥7	5.15e-06	0.139791	16693
HWN	PR_TATs	209012600F	25699649	≥7	2.85e-05	0.00220899	707
YCL	PR_TATs	209012601F	246636678	≥7	4.53e-06	0.181427	18654
YXX	PR_TATs	209012602F	166520713	≥7	8.23e-06	0.19356	17450
CYC	PR_TATs	209012603F	225072420	≥7	4.83e-06	0.244785	17793
YJM	PR_TATs	209012604F	63452960	≥7	1.29e-05	0.0613573	14814
YCJ	NR_TATs	209012605F	118325491	≥7	4.32e-06	0.217635	16662
DGX	NR_TATs	209012606F	145349939	≥7	1.37e-05	0.0690743	18349
CJD	PR	209012785F	67592382	≥7	6.07e-06	0.206664	15581
CJD	RR	209012786F	218909073	≥7	3.8e-06	0.290031	18518
CJD	PR_TATs	209012787F	157475475	≥7	3.31e-06	0.352283	16410
TSL	PR	209012788F	171352074	≥7	4.38e-06	0.162485	17443
LYM	PR	209012790F	51325362	≥7	8.44e-06	0.0457853	5445
LYM	PR_TATs	209012791F	185400831	≥7	4.29e-06	0.188054	17100
LYM	RR	209012792F	79211470	≥7	1.34e-05	0.0572117	14670
WQF	RR	209012793F	44072647	≥7	1.01e-05	0.130271	12761
SLM	PR	209012794F	274402162	≥7	5e-06	0.138872	18261
SLM	RR	209012795F	203093014	≥7	3.08e-06	0.203967	17483
XGX	RR	209012797F	157201639	≥7	3.42e-06	0.227242	17323
YXX	RR	209012798F	480977562	≥7	3.46e-06	0.217169	19517
WCQ	PR	209012801F	180410938	≥7	3.82e-06	0.259621	17271
WCQ	PR_TATs	209012802F	86140067	≥7	1.53e-05	0.0459607	15635
YAC	PR	209015849F	231582009	≥7	4.15e-06	0.206949	18898
HYY	PR	209015850F	241432668	≥7	5.29e-06	0.198347	18603
YJM	PR	209015851F	168027134	≥7	4.05e-06	0.238423	18345
SLM	PR_TATs	209015852F	131263339	≥7	3.29e-06	0.225647	16757
YY	PR_TATs	209015853F	102298018	≥7	1.19e-05	0.0843737	9102
THF	PR_TATs	209015874F	191804721	≥7	5.43e-06	0.212198	17352
SDM	PR	209015875F	194373238	≥7	4.77e-06	0.198998	18267
WSY	NR_TATs	209015876F	160205838	≥7	4.84e-06	0.153344	15409
TSL	PR_TATs	209015877F	107350994	≥7	6.97e-06	0.156243	15334
MXY	NR_TATs	209015878F	133506793	≥7	4.73e-06	0.178611	16114
TJF	RR	209020416F	60637911	≥7	3.36e-06	0.191535	15383
XRS	PR	209020417F	29565094	≥7	2.1e-05	0.00887	1716
XRS	PR_TATs	209020418F	52447838	≥7	1.01e-05	0.083783	12325
XRS	RR	209020419F	61277215	≥7	1.11e-05	0.098395	11973
LJB	RR	209020420F	64710374	≥7	5.86e-06	0.144705	13304
reference genome：hg19
